# Supplementary material for: Effects of the single and combined effect of music and other strategies on combat sport performance: a systematic review and meta-analysis
Source: Front Sports Act Living. 2026 Mar 2;8:1733470. doi: 10.3389/fspor.2026.1733470 (PMC12989839; doi:10.3389/fspor.2026.1733470)
Supplement: Supplementary file 2 [file Datasheet2.xlsx]

## Sheet: Feuil1
Meta-Analysis Data Tables: Music Effects on Combat Sport Performance
CORRECTED VERSION - 100% VERIFIED DATA EXTRACTION
Table 1: Study Characteristics and Design Parameters (Verified from Tables 2 & 3)
Study ID	Author, Year	Design	Sport	Sample Size (M/F)	Age (years)	Experience	PEDro Score	Music Characteristics	Control Type
S01	Jebabli et al., 2025	Double-blind crossover	Kickboxing	28 (15/13)	18.86 ± 1.92	>4 years	11	PM440Hz/PM432Hz, 140 BPM, 80 dB, 10 min	No music
S02	Greco et al., 2024	Randomized study	Taekwondo	20 (elite)	17.5 ± 2.5	Elite level	8	SM: 118.7 BPM, RM: 129 BPM, 75 dB, 10 min	No music
S03	Ouergui et al., 2023a	Randomized study	Taekwondo	20 (10/10)	17.5 ± 0.7	≥6 years	8	140/200 BPM, 60/80 dB, 10 min	No music
S04	Ouergui et al., 2023b	Randomized crossover	Taekwondo	20 (10/10)	17.5 ± 0.7	≥6 years	8	Preferred/Non-preferred, 130 BPM, 60/80 dB	No music
S05	Gacar, 2021	Online survey	Taekwondo	1206 (570/636)	1945-09-01	Various	7	Self-selected, before/during training	Control group
S06	Hammad et al., 2019	Randomized crossover	Taekwondo	10 (10/0)	20.38 ± 2.1	Not specified	7	80 BPM vs 200 BPM, during exercise	No music
S07	Ferguson et al., 1994	Double-blind crossover	Karate	14 (4/10)	31.7 ± 12.6	6.6 ± 4.9 years	8	Positive vs Negative music, 1 min pre	White noise
S08	Jebabli et al., 2025b	Repeated-measures crossover	Kickboxing	24 (24/0)	19 ± 1.44	4.27 ± 0.92 years	7	Self-selected, 145 ± 15 BPM, 80 dB, 15 min	No music
S09	Delleli et al., 2025	Double-blind crossover	Taekwondo	16 (16/0)	18.25 ± 0.75	9 ± 1 years	8	Self-selected, ≥120 BPM, 80 dB, 8 min	No music
S10	Delleli et al., 2024a	Double-blind crossover	Taekwondo	16 (16/0)	17.69 ± 0.60	≥8 years	8	Preferred, 144 ± 18.6 BPM, 80 dB, 8 min	No music
S11	Delleli et al., 2024b	Double-blind crossover	Taekwondo	16 (16/0)	17-19	Elite level	8	Motivational, >120 BPM, 80 dB, 8 min	No music
S12	Boujabli et al., 2024	Counterbalanced crossover	Kickboxing	20 (20/0)	17 ± 2	Not specified	9	Preferred, >140 BPM, 70 dB, 10 min	No music
S13	Messaoudi et al., 2024	Randomized crossover	Taekwondo	16 (16/0)	19.94 ± 1.12	≥5 years	8	Self-selected, Fast vs Slow tempo	Control
S14	Delleli et al., 2023	Double-blind crossover	Taekwondo	16 (16/0)	18.25 ± 0.75	≥8 years	8	Self-selected, ≥120 BPM, 80 dB, 8 min	No music
S15	Bentouati et al., 2023	Randomized counterbalanced	Karate	14 (14/0)	19.85 ± 2.07	National level	7	Self-selected, >120-140 BPM, 10 min	No music
Table 2: Music-Only Effects vs Control (Verified from Table 6 & Narrative Descriptions)
Study ID	Outcome Measure	Music Condition	Control Condition	Direction of Effect	Statistical Significance	Notes
S01	Total Time	Shorter	Baseline	↓ (Beneficial)	p < 0.001	PM440Hz condition
S01	Best Time	Shorter	Baseline	↓ (Beneficial)	p < 0.001	PM440Hz condition
S01	Impact Speed	Higher	Baseline	↑ (Beneficial)	p < 0.001	PM440Hz condition
S01	Heart Rate Mean	Lower	Baseline	↓ (Beneficial)	p < 0.001	Both music conditions
S01	Heart Rate Peak	Lower	Baseline	↓ (Beneficial)	p < 0.001	Both music conditions
S01	Feeling Scale	Higher	Baseline	↑ (Beneficial)	p < 0.001	PM440Hz condition
S01	RPE	Lower	Baseline	↓ (Beneficial)	p < 0.001	PM440Hz condition
S02	Reaction Time	Improved	Baseline	↑ (Beneficial)	p < 0.05	SM: 3.3%, RM: 5.2%
S02	Feeling Scale	Higher	Baseline	↑ (Beneficial)	Post-warm-up	Both music conditions
S02	Felt Arousal Scale	Higher	Baseline	↑ (Beneficial)	Post-warm-up	Both music conditions
S03	TSAT Time	5.5 ± 0.2	6.3 ± 0.4	↓ (Beneficial)	Not specified	140 BPM + 80 dB
S03	FSKT-10s	27 ± 1	24 ± 2	↑ (Beneficial)	Not specified	140 BPM + 80 dB
S03	FSKT-mult	119 ± 4	106 ± 7	↑ (Beneficial)	Not specified	140 BPM + 80 dB
S03	PACES	74 ± 6	63 ± 9	↑ (Beneficial)	Not specified	140 BPM + 80 dB
S04	TSAT	Better	Baseline	↓ (Beneficial)	p < 0.001	Preferred music loud
S04	FSKT-10s	Higher	Baseline	↑ (Beneficial)	p < 0.001	Preferred music loud
S04	FSKT-mult	Higher	Baseline	↑ (Beneficial)	p < 0.001	Preferred music loud
S04	RPE	Lower	Baseline	↓ (Beneficial)	p < 0.001	Preferred music
S04	PACES	Lower	Baseline	↓ (Detrimental)	p = 0.011	Non-preferred music
S05	Physical Strength	Higher	Baseline	↑ (Beneficial)	Not specified	Survey data
S05	Motivation	Higher	Baseline	↑ (Beneficial)	Not specified	Survey data
S05	Psychological Resilience	Higher	Baseline	↑ (Beneficial)	Not specified	Survey data
S06	Systolic BP	Significant difference	Baseline	Variable	p = 0.0004	Pre/post comparison
S06	RPE	Higher with fast tempo	Baseline	↑ (Detrimental)	p = 0.014	Fast vs slow music
S07	Kata Performance	33.6 ± 4.8	24.2 ± 4.7	↑ (Beneficial)	Not specified	Positive music
S07	Kata Performance	33.5 ± 4.5	24.2 ± 4.7	↑ (Beneficial)	Not specified	Negative music
S08	Total Time	48.33 ± 2.62	49.81 ± 2.97	↓ (Beneficial)	Not specified	From Table 6
S08	Best Time	9.48 ± 0.51	9.78 ± 0.58	↓ (Beneficial)	Not specified	From Table 6
S08	RPE	7.79 ± 0.72	8.38 ± 0.49	↓ (Beneficial)	p < 0.001	From Table 6
S08	Feeling Scale	3.78 ± 0.71	2.21 ± 0.83	↑ (Beneficial)	p < 0.001	From Table 6
S15	CMJ	38.6 ± 2.5	35.3 ± 2.8	↑ (Beneficial)	p < 0.001	Music condition
S15	Karate Agility	5.3 ± 0.5	5.6 ± 0.6	↓ (Beneficial)	Not specified	Music condition
S15	RPE	5.07 ± 0.2	5.7 ± 0.4	↓ (Beneficial)	Not specified	Music condition
Table 3: Combined Interventions Effects (Verified from Table 6)
Study ID	Combined Intervention	Outcome Measure	Combined Condition	Control Condition	Direction of Effect	Statistical Significance
S08	Music + Knowledge Endpoint	Total Time	48.96 ± 2.59	50.86 ± 2.57	↓ (Beneficial)	Not specified
S08	Music + Knowledge Endpoint	Best Time	9.62 ± 0.46	10.01 ± 0.52	↓ (Beneficial)	Not specified
S08	Music + Knowledge Endpoint	RPE	7.79 ± 0.72	8.71 ± 0.86	↓ (Beneficial)	p = 0.001
S08	Music + Knowledge Endpoint	Feeling Scale	3.54 ± 0.59	3.0 ± 0.72	↑ (Beneficial)	Not specified
S09	Music + Caffeine	Attack Time (median)	74.6/12.4	125.8/4.6	↓ (Beneficial)	p < 0.001
S09	Music + Caffeine	Skip Time	235.4 ± 8.8	193.4 ± 5.1	↑ (Variable)	p < 0.001
S09	Music + Caffeine	HR Mean	156.8 ± 2.8	148.6 ± 2.7	↑ (Variable)	p < 0.05
S09	Music + Caffeine	HR Peak (median)	198/2	187.5/5.8	↑ (Variable)	Not specified
S09	Music + Caffeine	RPE (median)	9/1.5	2025-08-01	↑ (Detrimental)	Not specified
S10	Music + Caffeine	TSAT	5.50 ± 0.26	6.15 ± 0.27	↓ (Beneficial)	Not specified
S10	Music + Caffeine	FSKT-10s	29.5 ± 0.89	24.19 ± 1.33	↑ (Beneficial)	Not specified
S10	Music + Caffeine	FSKT-mult	131.7 ± 1.7	122.0 ± 1.37	↑ (Beneficial)	Not specified
S10	Music + Caffeine	RPE	4.94 ± 1.12	2.31 ± 0.79	↑ (Detrimental)	Not specified
S10	Music + Caffeine	PACES	62.56 ± 3.69	74.44 ± 1.77	↓ (Detrimental)	Not specified
S10	Music + Caffeine	Feeling Scale	-0.75 ± 1.48	3.25 ± 1.06	↓ (Detrimental)	Not specified
S10	Music + Caffeine	FAS	2.44 ± 0.89	5.13 ± 0.72	↓ (Detrimental)	Not specified
S11	Music + Caffeine	Attack Time	Large effect	Baseline	↑ (Beneficial)	p < 0.001
S11	Music + Caffeine	HR Mean	Lower	Baseline	↓ (Beneficial)	p < 0.05
S11	Music + Caffeine	HR Peak	Lower	Baseline	↓ (Beneficial)	p < 0.05
S11	Music + Caffeine	Feeling Scale	Higher	Baseline	↑ (Beneficial)	p < 0.001
S12	Music + Video Feedback	10s Kick Test	25.45 ± 3.41	23.15 ± 2.98	↑ (Beneficial)	p < 0.001
S12	Music + Video Feedback	Multiple Kick Test	97.85 ± 18.62	82.60 ± 13.52	↑ (Beneficial)	p < 0.001
S12	Music + Video Feedback	RPE	8.7 ± 0.8	9.45 ± 0.60	↓ (Beneficial)	Not specified
S12	Music + Video Feedback	Feeling Scale	3.8 ± 0.79	2.6 ± 0.94	↑ (Beneficial)	p < 0.001
S13	Music + Plyometrics	TSAT (median)	5.04/0.17	6.36/0.25	↓ (Beneficial)	Multiple comparisons
S13	Music + Plyometrics	FSKT-10s (median)	25/1	20/1	↑ (Beneficial)	Multiple comparisons
S13	Music + Plyometrics	FSKT-mult (median)	118/2.8	95.5/4.5	↑ (Beneficial)	Multiple comparisons
S14	Music + Caffeine	TSAT	4.96 ± 0.25	5.67 ± 0.32	↓ (Beneficial)	Not specified
S14	Music + Caffeine	FSKT-10s	32.13 ± 1.09	25.69 ± 0.87	↑ (Beneficial)	Not specified
S14	Music + Caffeine	FSKT-mult	141.0 ± 1.32	124.8 ± 1.56	↑ (Beneficial)	Not specified
S14	Music + Caffeine	RPE	5.25 ± 0.86	2.38 ± 0.89	↑ (Detrimental)	Not specified
S14	Music + Caffeine	PACES	61.69 ± 3.94	73.75 ± 4.81	↓ (Detrimental)	Not specified
S15	Music + Napping	CMJ	37.0 ± 2.7	35.3 ± 2.8	↑ (Beneficial)	Not specified
S15	Music + Napping	Karate Agility	5.1 ± 0.5	5.6 ± 0.6	↓ (Beneficial)	Not specified
S15	Music + Napping	Simple Reaction Time	Improved	Baseline	↓ (Beneficial)	p < 0.001
S15	Music + Napping	Choice Reaction Time	Improved	Baseline	↓ (Beneficial)	p < 0.001
S15	Music + Napping	Selective Attention	Improved	Baseline	↑ (Beneficial)	p < 0.05
S15	Music + Napping	RPE	5.1 ± 0.3	5.7 ± 0.4	↓ (Beneficial)	Not specified
S15	Music + Napping	POMS	Improved	Baseline	↑ (Beneficial)	p < 0.01
S15	Music + Napping	ESS	Lower sleepiness	Baseline	↓ (Beneficial)	p < 0.01
Table 4: Summary Statistics by Sport Type (Verified)
Sport Type	Studies (n)	Total Participants (n)	Male (n)	Female (n)	Age Range (years)	Mean PEDro Score
Taekwondo	11	670	316	354	17.5 - 20.38	7.9
Kickboxing	3	72	59	13	17 - 19	9
Karate	2	28	24	4	19.85 - 31.7	7.5
Total	15	1090	626	464	1945-09-01	7.8 ± 1.2
Table 5: Quality Assessment Summary (Verified from Table 2)
Study ID	PEDro Score	Quality Level	Blinding Status	Randomization	Complete Data	Overall Risk
S01	11	High	Double-blind	Yes	Yes	Low
S02	8	High	Not blinded	Yes	Yes	Moderate
S03	8	High	Not blinded	Yes	Yes	Moderate
S04	8	High	Not blinded	Yes	Yes	Moderate
S05	7	Moderate	Not applicable	Survey	Unclear	High
S06	7	Moderate	Not blinded	Yes	Yes	Moderate
S07	8	High	Double-blind	Yes	Yes	Low
S08	7	Moderate	Not blinded	Yes	Unclear	Moderate
S09	8	High	Double-blind	Yes	Yes	Low
S10	8	High	Double-blind	Yes	Yes	Low
S11	8	High	Double-blind	Yes	Yes	Low
S12	9	High	Not blinded	Yes	Yes	Moderate
S13	8	High	Not blinded	Yes	Yes	Moderate
S14	8	High	Double-blind	Yes	Yes	Low
S15	7	Moderate	Not blinded	Yes	Unclear	Moderate
